# Supplementary material for: Intergenerational Impact of Paternal Low-Protein Diet on Offspring Bone Health in Mice
Source: Function (Oxf). 2025 Oct 29;6(6):zqaf051. doi: 10.1093/function/zqaf051 (PMC12605816; doi:10.1093/function/zqaf051)
Supplement: zqaf051_Supplemental_Files [file zqaf051_supplemental_files.zip]

Archive with 3 entries (3 files):
- Sperm expression data.xlsx
- Supplemental Fig 1.tif
- Supplemental Table 1.docx
