# Supplementary material for: Intergenerational Impact of Paternal Low-Protein Diet on Offspring Bone Health in Mice
Source: Function (Oxf). 2025 Oct 29;6(6):zqaf051. doi: 10.1093/function/zqaf051 (PMC12605816; doi:10.1093/function/zqaf051)
Supplement: zqaf051_Supplemental_Files [file zqaf051_supplemental_files.zip › Sperm expression data.xlsx]

## Sheet: Sheet1
			Diet
			NPD1	NPD2	NPD3	NPD4		LPD1	LPD2	LPD3	LPD4
	Gene												P value
Cartilage Condensation	Bmp1		1.02087	0.975897	0.972859	1.03037		-1.02784	-0.982559	-0.9795	-1.03741		0.00234194
	Bmpr1b		1.02874	1.03477	0.997336	0.939152		0.0500427	0.0503363	0.0485151	0.0456848		0.158445
	Col1a2		0.982487	0.990811	1.02355	1.00316		-1.81609	-1.83148	-1.89199	-1.8543		0.000246592
	Sox9		1.04771	0.988276	0.961765	1.00225		-0.329131	-0.31046	-0.302132	-0.31485		0.203842
Osteoclast Differentiation	Bglap		0.973808	1.02315	1.01538	0.987665		-0.669483	-0.703404	-0.698062	-0.679009		0.282713
	Csf1		0.989619	0.975065	0.993014	1.0423		-0.373269	-0.36778	-0.37455	-0.39314		0.173112
	Tnf		1.03112	0.954274	1.02163	0.99298		0.434281	0.401917	0.430285	0.418219		0.325589
	Tnfsf11		0.981105	1.00879	0.986642	1.02346		-0.150402	-0.154646	-0.15125	-0.156895		0.608355
Other Skeletal Development Genes	Alpl		1.00147	1.01274	1.03272	0.953075		-2.25739	-2.2828	-2.32784	-2.14831		0.000184702
	Comp		0.982021	0.964517	1.01712	1.03634		0.297091	0.291795	0.30771	0.313524		0.349013
	Fgfr1		0.999712	0.958453	1.02456	1.01727		-0.340602	-0.326545	-0.349069	-0.346585		0.283109
	Tgfbr1		1.01252	1.01964	1.00314	0.964703		0.439701	0.442796	0.43563	0.418938		0.805055
	Tgfbr2		0.982087	0.996267	1.00678	1.01486		-0.01803	-0.0182903	-0.0184834	-0.0186317		0.894338
Bone Mineralization	Acvr1		1.03477	0.962127	1.03973	0.963368		-0.608496	-0.565778	-0.611415	-0.566508		0.282673
	Ahsg		1.02031	1.0183	0.991768	0.969625		0.261032	0.260519	0.253731	0.248066		0.616366
	Bglap		0.973808	1.02315	1.01538	0.987665		-0.669483	-0.703404	-0.698062	-0.679009		0.282713
	Bmp2		0.990152	1.0119	0.950187	1.04776		0.235738	0.240916	0.226223	0.249454		0.814257
	Bmp4		0.973903	1.0299	0.972496	1.02371		-0.498753	-0.527427	-0.498032	-0.524257		0.282914
	Bmp6		0.985989	0.985307	1.06016	0.968542		-0.321064	-0.320842	-0.345217	-0.315383		0.0959228
	Bmp7		1.03128	1.01991	0.952513	0.996296		0.321838	0.318288	0.297255	0.310919		0.282947
	Bmpr1a		0.960527	1.00093	0.995105	1.04344		0.266572	0.277785	0.276168	0.289582		0.933265
	Bmpr2		0.966741	1.03359	1.00196	0.99771		-1.82523	-1.95144	-1.89172	-1.8837		0.119121
	Fgfr2		1.02988	0.978317	0.988729	1.00307		-0.107615	-0.102227	-0.103315	-0.104813		0.50868
	Igf1		0.960027	1.03472	1.04952	0.955729		-1.30601	-1.40762	-1.42776	-1.30017		0.00219558
	Smad3		1.00451	0.977782	0.998938	1.01877		-0.258892	-0.252004	-0.257456	-0.262568		0.194154
	Tgfb1		0.99629	1.00331	1.00251	0.997894		0.526808	0.530519	0.530095	0.527656		0.0947437
	Tgfb3		1.03472	0.948797	1.0371	0.979376		-0.850734	-0.780087	-0.852692	-0.805229		0.03002
	Twist1		0.986636	1.02478	1.00002	0.988563		-0.98122	-1.01915	-0.994534	-0.983136		0.0347479
Calcium Ion Binding & Homeostasis	Anxa5		1.04393	0.997446	0.964991	0.993628		-0.470913	-0.449942	-0.435302	-0.44822		0.0340999
	Bglap		0.973808	1.02315	1.01538	0.987665		-0.669483	-0.703404	-0.698062	-0.679009		0.282713
	Cdh11		0.971307	1.0553	1.01073	0.962664		-0.701537	-0.762202	-0.730011	-0.695296		0.0331355
	Egf		0.995964	1.01192	0.957731	1.03439		-0.353199	-0.358857	-0.339641	-0.366825		0.434262
	Fgf2		1.01969	1.01396	0.940657	1.02569		-0.787448	-0.783026	-0.726418	-0.792087		0.283236
	Itgb1		1.00878	1.03341	0.985489	0.972315		-0.156697	-0.160522	-0.153078	-0.151032		0.688571
	Mmp2		1.02901	0.984742	0.956574	1.02968		-1.63266	-1.56243	-1.51774	-1.63373		0.000152195
	Mmp8		0.963701	1.00064	1.02006	1.0156		-0.0115362	-0.0119784	-0.0122108	-0.0121575		0.968779
	Tgfb1		0.99629	1.00331	1.00251	0.997894		0.526808	0.530519	0.530095	0.527656		0.0947437
	Vdr		1.00722	0.979102	0.990348	1.02333		0.183794	0.178663	0.180716	0.186735		0.385344
Extracellular Matrix (ECM) Molecules	Bgn		0.961165	1.04241	1.03081	0.965614		-1.29729	-1.40695	-1.39128	-1.30329		0.00169126
	Col1a1		1.01283	1.00466	0.986785	0.995724		-2.48984	-2.46978	-2.42582	-2.4478		4.96829e-05
	Col1a2		0.982487	0.990811	1.02355	1.00316		-1.81609	-1.83148	-1.89199	-1.8543		0.000246592
	Col2a1		1.02528	0.968311	0.991043	1.01537		-1.29809	-1.22596	-1.25475	-1.28554		0.456216
	Col3a1		1.00474	0.994976	0.966161	1.03412		-2.40493	-2.38157	-2.31259	-2.47527		6.52066e-05
	Col4a1		0.966063	1.02486	0.970022	1.03905		-1.51894	-1.61139	-1.52517	-1.6337		0.00081291
	Col5a1		1.00573	0.951068	1.01473	1.02847		-1.68472	-1.59315	-1.6998	-1.72281		0.000239023
	Col14a1		0.98322	1.02012	1.00216	0.994505		-1.23089	-1.27707	-1.25459	-1.24501		0.00626779
	Col15a1		1.04483	0.992151	0.960088	1.00293		-1.41502	-1.34368	-1.30025	-1.35828		0.000648724
Extracellular Matrix (ECM) Protease Inhibitors	Ahsg		1.02031	1.0183	0.991768	0.969625		0.261032	0.260519	0.253731	0.248066		0.616366
	Serpinh1		0.95954	1.01258	1.04563	0.982246		-1.3919	-1.46885	-1.51678	-1.42484		0.0006278
Extracellular Matrix (ECM) Proteases	Ctsk		0.984195	1.05372	0.983128	0.978959		-1.06524	-1.14049	-1.06409	-1.05958		0.0172577
	Mmp2		1.02901	0.984742	0.956574	1.02968		-1.63266	-1.56243	-1.51774	-1.63373		0.000152195
	Mmp8		0.963701	1.00064	1.02006	1.0156		-0.0115362	-0.0119784	-0.0122108	-0.0121575		0.968779
	Mmp9		1.03527	0.965251	0.99616	1.00332		-1.09856	-1.02427	-1.05706	-1.06466		0.0049607
	Phex		1.0207	0.95905	1.04109	0.979152		-0.999309	-0.938947	-1.01927	-0.958628		0.0181475
Other Extracellular Matrix (ECM) Molecules	Alpl		1.00147	1.01274	1.03272	0.953075		-2.25739	-2.2828	-2.32784	-2.14831		0.000184702
	Bgn		0.961165	1.04241	1.03081	0.965614		-1.29729	-1.40695	-1.39128	-1.30329		0.00169126
	Flt1		0.973828	1.00234	1.01722	1.00662		-0.589318	-0.606569	-0.615578	-0.60916		0.717642
Cell-Cell Adhesion	Bmp1		1.02087	0.975897	0.972859	1.03037		-1.02784	-0.982559	-0.9795	-1.03741		0.00234194
	Col2a1		1.02528	0.968311	0.991043	1.01537		-1.29809	-1.22596	-1.25475	-1.28554		0.456216
	Col14a1		0.98322	1.02012	1.00216	0.994505		-1.23089	-1.27707	-1.25459	-1.24501		0.00626779
Cell-Extracellular Matrix (ECM) Adhesion	Cd36		1.02854	1.04863	0.963858	0.958978		-0.494485	-0.504145	-0.46339	-0.461044		0.955387
	Col3a1		1.00474	0.994976	0.966161	1.03412		-2.40493	-2.38157	-2.31259	-2.47527		6.52066e-05
	Col5a1		1.00573	0.951068	1.01473	1.02847		-1.68472	-1.59315	-1.6998	-1.72281		0.000239023
	Col15a1		1.04483	0.992151	0.960088	1.00293		-1.41502	-1.34368	-1.30025	-1.35828		0.000648724
	Csf1		0.989619	0.975065	0.993014	1.0423		-0.373269	-0.36778	-0.37455	-0.39314		0.173112
	Fn1		1.00404	1.00454	0.989544	1.00187		0.647942	0.64826	0.638585	0.646542		0.389
	Itga2		0.974253	1.01172	1.02398	0.990045		0.439594	0.456499	0.462031	0.446719		0.283577
	Itga2b		0.969627	0.984067	1.03008	1.01622		0.671789	0.681794	0.713676	0.704071		0.283648
	Itga3		1.01976	0.989358	0.949354	1.04152		0.289084	0.280464	0.269124	0.295252		0.283685
	Itgam		1.00021	0.998513	1.01352	0.987753		-0.781151	-0.779824	-0.791544	-0.77142		0.283757
	Itgav		0.993462	1.03076	0.963909	1.01187		0.212305	0.220275	0.205989	0.216239		0.532458
	Smad3		1.00451	0.977782	0.998938	1.01877		-0.258892	-0.252004	-0.257456	-0.262568		0.194154
Transcription Factors	Gli1		1.01132	0.960923	1.0174	1.01035		-0.724282	-0.688189	-0.728638	-0.72359		0.0252419
	Nfkb1		0.961442	1.03171	0.981878	1.02497		0.160674	0.172418	0.16409	0.17129		0.682071
	Runx2		1.00176	0.995756	0.988348	1.01414		0.258519	0.25697	0.255058	0.261714		0.558289
	Smad1		1.02315	1.0312	0.958761	0.986885		0.00893249	0.00900276	0.00837034	0.00861587		0.97914
	Smad2		1.01734	0.955046	0.994313	1.0333		-0.218783	-0.205385	-0.21383	-0.222213		0.190251
	Smad3		1.00451	0.977782	0.998938	1.01877		-0.258892	-0.252004	-0.257456	-0.262568		0.194154
	Smad4		0.974419	1.06303	0.996596	0.965957		0.243005	0.265103	0.248535	0.240894		0.283471
	Smad5		1.00791	1.02073	0.992671	0.978692		0.558229	0.565325	0.549788	0.542046		0.283501
	Twist1		0.986636	1.02478	1.00002	0.988563		-0.98122	-1.01915	-0.994534	-0.983136		0.0347479
Growth Factors	Csf2		1.03121	0.953166	1.02986	0.985763		-0.172229	-0.159195	-0.172004	-0.164639		0.555944
	Csf3		1.04503	0.994795	0.998424	0.96175		-0.152088	-0.144777	-0.145305	-0.139967		0.479306
	Igf1		0.960027	1.03472	1.04952	0.955729		-1.30601	-1.40762	-1.42776	-1.30017		0.00219558
	Pdgfa		0.987075	1.01297	1.00208	0.997866		-1.21506	-1.24694	-1.23353	-1.22834		0.0213705
	Vegfa		1.03501	1.04332	0.967901	0.953772		0.123293	0.124282	0.115299	0.113616		0.689106
	Vegfb		1.04875	1.00045	1.00036	0.950436		0.180102	0.171808	0.171791	0.163218		0.283764
Ossification	Acvr1		1.03477	0.962127	1.03973	0.963368		-0.608496	-0.565778	-0.611415	-0.566508		0.282673
	Ahsg		1.02031	1.0183	0.991768	0.969625		0.261032	0.260519	0.253731	0.248066		0.616366
	Bglap		0.973808	1.02315	1.01538	0.987665		-0.669483	-0.703404	-0.698062	-0.679009		0.282713
	Bmp1		1.02087	0.975897	0.972859	1.03037		-1.02784	-0.982559	-0.9795	-1.03741		0.00234194
	Bmp2		0.990152	1.0119	0.950187	1.04776		0.235738	0.240916	0.226223	0.249454		0.814257
	Bmp3		1.00178	0.946709	1.02412	1.02739		-0.524877	-0.496025	-0.536585	-0.538299		0.480149
	Bmp4		0.973903	1.0299	0.972496	1.02371		-0.498753	-0.527427	-0.498032	-0.524257		0.282914
	Bmp5		0.982018	1.0014	1.00881	1.00777		-0.26572	-0.270965	-0.272971	-0.272688		0.727406
	Bmp6		0.985989	0.985307	1.06016	0.968542		-0.321064	-0.320842	-0.345217	-0.315383		0.0959228
	Bmp7		1.03128	1.01991	0.952513	0.996296		0.321838	0.318288	0.297255	0.310919		0.282947
	Bmpr1a		0.960527	1.00093	0.995105	1.04344		0.266572	0.277785	0.276168	0.289582		0.933265
	Bmpr2		0.966741	1.03359	1.00196	0.99771		-1.82523	-1.95144	-1.89172	-1.8837		0.119121
	Cdh11		0.971307	1.0553	1.01073	0.962664		-0.701537	-0.762202	-0.730011	-0.695296		0.0331355
	Chrd		0.961539	0.959808	1.04621	1.03245		-0.916796	-0.915145	-0.997522	-0.984404		0.0379621
	Col1a1		1.01283	1.00466	0.986785	0.995724		-2.48984	-2.46978	-2.42582	-2.4478		4.96829e-05
	Col2a1		1.02528	0.968311	0.991043	1.01537		-1.29809	-1.22596	-1.25475	-1.28554		0.456216
	Csf1		0.989619	0.975065	0.993014	1.0423		-0.373269	-0.36778	-0.37455	-0.39314		0.173112
	Ctsk		0.984195	1.05372	0.983128	0.978959		-1.06524	-1.14049	-1.06409	-1.05958		0.0172577
	Dlx5		1.04608	1.02125	0.955886	0.976781		0.179489	0.175229	0.164013	0.167599		0.905241
	Fgfr2		1.02988	0.978317	0.988729	1.00307		-0.107615	-0.102227	-0.103315	-0.104813		0.50868
	Gdf10		1.02729	0.975926	0.956534	1.04025		-1.13823	-1.08132	-1.05984	-1.15259		0.00492792
	Igf1		0.960027	1.03472	1.04952	0.955729		-1.30601	-1.40762	-1.42776	-1.30017		0.00219558
	Mmp2		1.02901	0.984742	0.956574	1.02968		-1.63266	-1.56243	-1.51774	-1.63373		0.000152195
	Mmp8		0.963701	1.00064	1.02006	1.0156		-0.0115362	-0.0119784	-0.0122108	-0.0121575		0.968779
	Mmp9		1.03527	0.965251	0.99616	1.00332		-1.09856	-1.02427	-1.05706	-1.06466		0.0049607
	Runx2		1.00176	0.995756	0.988348	1.01414		0.258519	0.25697	0.255058	0.261714		0.558289
	Smad1		1.02315	1.0312	0.958761	0.986885		0.00893249	0.00900276	0.00837034	0.00861587		0.97914
	Smad3		1.00451	0.977782	0.998938	1.01877		-0.258892	-0.252004	-0.257456	-0.262568		0.194154
	Sp7		0.970727	1.03977	0.954963	1.03454		-0.533706	-0.571664	-0.525039	-0.568793		0.283167
	Spp1		1.01649	0.970891	1.02193	0.990688		0.538531	0.514373	0.541414	0.524861		0.283226
	Tgfb1		0.99629	1.00331	1.00251	0.997894		0.526808	0.530519	0.530095	0.527656		0.0947437
	Tgfb2		1.02054	0.946541	1.04391	0.989004		-0.810643	-0.751861	-0.829205	-0.785591		0.0174534
	Tgfb3		1.03472	0.948797	1.0371	0.979376		-0.850734	-0.780087	-0.852692	-0.805229		0.03002
	Twist1		0.986636	1.02478	1.00002	0.988563		-0.98122	-1.01915	-0.994534	-0.983136		0.0347479
Osteoblast Differentiation	Acvr1		1.03477	0.962127	1.03973	0.963368		-0.608496	-0.565778	-0.611415	-0.566508		0.282673
	Bglap		0.973808	1.02315	1.01538	0.987665		-0.669483	-0.703404	-0.698062	-0.679009		0.282713
	Bmp2		0.990152	1.0119	0.950187	1.04776		0.235738	0.240916	0.226223	0.249454		0.814257
	Bmp4		0.973903	1.0299	0.972496	1.02371		-0.498753	-0.527427	-0.498032	-0.524257		0.282914
	Bmp6		0.985989	0.985307	1.06016	0.968542		-0.321064	-0.320842	-0.345217	-0.315383		0.0959228
	Bmp7		1.03128	1.01991	0.952513	0.996296		0.321838	0.318288	0.297255	0.310919		0.282947
	Bmpr1a		0.960527	1.00093	0.995105	1.04344		0.266572	0.277785	0.276168	0.289582		0.933265
	Bmpr2		0.966741	1.03359	1.00196	0.99771		-1.82523	-1.95144	-1.89172	-1.8837		0.119121
	Chrd		0.961539	0.959808	1.04621	1.03245		-0.916796	-0.915145	-0.997522	-0.984404		0.0379621
	Col1a1		1.01283	1.00466	0.986785	0.995724		-2.48984	-2.46978	-2.42582	-2.4478		4.96829e-05
	Dlx5		1.04608	1.02125	0.955886	0.976781		0.179489	0.175229	0.164013	0.167599		0.905241
	Fgfr2		1.02988	0.978317	0.988729	1.00307		-0.107615	-0.102227	-0.103315	-0.104813		0.50868
	Gdf10		1.02729	0.975926	0.956534	1.04025		-1.13823	-1.08132	-1.05984	-1.15259		0.00492792
	Igf1		0.960027	1.03472	1.04952	0.955729		-1.30601	-1.40762	-1.42776	-1.30017		0.00219558
	Runx2		1.00176	0.995756	0.988348	1.01414		0.258519	0.25697	0.255058	0.261714		0.558289
	Smad1		1.02315	1.0312	0.958761	0.986885		0.00893249	0.00900276	0.00837034	0.00861587		0.97914
	Smad3		1.00451	0.977782	0.998938	1.01877		-0.258892	-0.252004	-0.257456	-0.262568		0.194154
	Sp7		0.970727	1.03977	0.954963	1.03454		-0.533706	-0.571664	-0.525039	-0.568793		0.283167
	Spp1		1.01649	0.970891	1.02193	0.990688		0.538531	0.514373	0.541414	0.524861		0.283226
	Twist1		0.986636	1.02478	1.00002	0.988563		-0.98122	-1.01915	-0.994534	-0.983136		0.0347479
